# Supplementary material for: Metagenomic Identification of Viral Sequences in Laboratory Reagents
Source: Viruses. 2021 Oct 21;13(11):2122. doi: 10.3390/v13112122 (PMC8625350; doi:10.3390/v13112122)
Supplement: Supplementary file 1 [file viruses-13-02122-s001.zip]

Archive with 1 entries (1 files):
- viruses-1397851-supplementary.pdf
